# Supplementary material for: Synergistic effect between plant extracts and fluoride to protect against enamel erosion: An in vitro study
Source: PLoS One. 2022 Nov 16;17(11):e0277552. doi: 10.1371/journal.pone.0277552 (PMC9668169; doi:10.1371/journal.pone.0277552)
Supplement: S1 File — (XLSX) [file pone.0277552.s001.xlsx]

## Sheet: Results
Number	Group	Specimen	rSH (%)	rSRI_(%)	CaR (nmolCa/mm2enamel)
1	Control	B499	43.5657	21.4933	23.9459
2	Control	B511	37.3237	12.0848	28.1056
3	Control	B545	48.0333	17.4965	22.4445
4	Control	B598	47.7868	15.9851	22.4625
5	Control	B603	42.9235	18.7975	26.2842
6	Control	B636	39.9444	26.8819	29.302
7	Control	B779	46.3334	16.2341	21.843
8	Control	MTS102	44.1683	22.1129	22.2454
9	Control	MTS105	40.0862	8.94588	25.4223
10	Control	MTS35	41.4428	12.8963	26.5777
11	Control	MTS57	39.9334	16.2024	23.4556
12	Control	MTS62	48.6881	22.8295	19.672
13	Control	MTS83	46.3615	16.6571	23.572
14	Control	PRD20	48.2715	17.6262	26.6961
15	Control	SB106	48.9158	20.0599	23.4062
16	Elmex	B543	68.4539	28.0851	19.2126
17	Elmex	B776	73.2986	17.9225	13.1169
18	Elmex	B893	69.0004	13.2971	14.8807
19	Elmex	B899	70.0882	26.8348	11.9641
20	Elmex	B958	58.3875	28.0488	18.0082
21	Elmex	bAL 27	70.8325	29.7264	11.0827
22	Elmex	bAL53	71.8396	25.5909	11.5175
23	Elmex	BB414	70.4715	27.4176	14.0372
24	Elmex	L44	64.7531	16.025	16.0986
25	Elmex	Mextra05	67.0354	20.7039	13.6583
26	Elmex	MTS 24	60.277	21.6224	13.0865
27	Elmex	MTS 59	67.7199	16.6919	14.7899
28	Elmex	MTS 70	66.261	20.1021	11.8275
29	Elmex	MTS 86	62.3322	41.2104	13.5355
30	Elmex	SB102	61.394	21.6889	11.747
31	Fluoride	B422	61.7041	6.64118	17.3436
32	Fluoride	B549	65.1716	14.4623	14.8625
33	Fluoride	B752	63.2226	24.8742	16.8526
34	Fluoride	B796	60.2314	11.7427	19.2138
35	Fluoride	B890	65.9597	19.3485	17.3567
36	Fluoride	BB336	62.0523	18.6532	18.5114
37	Fluoride	BB372	51.8732	12.9901	18.5695
38	Fluoride	BB401	67.4781	9.58854	17.8596
39	Fluoride	BB438	53.9814	3.5	18.1814
40	Fluoride	Ha 18	73.0882	9.4149	16.6413
41	Fluoride	Mb21	51.5247	13.3862	17.6664
42	Fluoride	MTS 108	66.8856	19.6376	15.3832
43	Fluoride	MTS 45	59.2163	19.9005	15.3364
44	Fluoride	MTS18	54.4814	15.1263	18.7226
45	Fluoride	SB112	62.1929	11.1971	19.4724
46	Grapefruitseed NoF	B 605	37.8828	15.1573	32.9992
47	Grapefruitseed NoF	B 766	49.9689	19.7059	24.0885
48	Grapefruitseed NoF	B 892	37.2771	18.2731	28.133
49	Grapefruitseed NoF	B 894	45.5643	22.1508	27.4426
50	Grapefruitseed NoF	B 897	39.9281	24.4177	31.4136
51	Grapefruitseed NoF	b AL 66	38.6135	15.6828	32.4529
52	Grapefruitseed NoF	BB 380	36.4179	8.1781	23.0927
53	Grapefruitseed NoF	BB 386	40.7521	25.0729	25.9454
54	Grapefruitseed NoF	MTS 20	39.6044	14.6896	33.1933
55	Grapefruitseed NoF	MTS 37	23.7408	20.8333	27.6267
56	Grapefruitseed NoF	MTS 42	46.8843	13.5705	25.9005
57	Grapefruitseed NoF	MTS 87	47.0424	22.4177	33.4377
58	Grapefruitseed NoF	MTS 93	36.8471	17.9995	25.1529
59	Grapefruitseed NoF	Pink 2	35.6085	23.392	26.256
60	Grapefruitseed NoF	PRD 25	59.631	20.0777	24.9621
61	Grapefruitseed+F	B 13	71.9354	13.6156	22.0116
62	Grapefruitseed+F	B 518	66.0377	9.27905	14.8539
63	Grapefruitseed+F	B 538	63.9064	20.3723	20.817
64	Grapefruitseed+F	B 597	65.0268	14.4403	18.4425
65	Grapefruitseed+F	B 768	70.2908	29.7845	15.0142
66	Grapefruitseed+F	B 769	67.9973	18.1546	19.8347
67	Grapefruitseed+F	bAL 37	70.8177	25.4261	15.6635
68	Grapefruitseed+F	BB 419	74.9065	24.4201	20.601
69	Grapefruitseed+F	grün 2	77.3921	19.7518	20.3048
70	Grapefruitseed+F	Ha 33	76.4586	28.9372	17.5794
71	Grapefruitseed+F	Mtest 6	70.3135	21.4867	15.4562
72	Grapefruitseed+F	MTS 118	74.4857	17.1905	17.8428
73	Grapefruitseed+F	MTS 120	63.3546	12.3416	18.4528
74	Grapefruitseed+F	MTS 17	58.2228	14.4421	18.5221
75	Grapefruitseed+F	MTS 36	70.2552	16.6066	13.8378
76	Heidelbeer NoF	B 560	38.8948	15.1824	27.7018
77	Heidelbeer NoF	B 599	39.1597	24.3223	22.9887
78	Heidelbeer NoF	B1296	40.513	18.0117	25.8923
79	Heidelbeer NoF	B528	52.7155	7.20596	23.0255
80	Heidelbeer NoF	B888	45.3991	20.7359	21.2078
81	Heidelbeer NoF	blau 2	38.3873	49.6991	29.1373
82	Heidelbeer NoF	Mb1	50.6374	15.1515	18.9384
83	Heidelbeer NoF	Mb7	52.3945	15.8389	27.0633
84	Heidelbeer NoF	MTS 15	38.7012	12.9153	24.4125
85	Heidelbeer NoF	MTS 26	45.6187	13.9138	19.6917
86	Heidelbeer NoF	MTS 28	41.9776	18.3255	26.147
87	Heidelbeer NoF	MTS 69	47.2452	15.02	22.4414
88	Heidelbeer NoF	MTS 74	43.3127	9.48401	26.0314
89	Heidelbeer NoF	SB 116	43.939	21.547	26.4718
90	Heidelbeer NoF	SB 117	46.5312	19.8866	30.2036
91	Heidelbeere+F	B 487	67.0498	11.6031	23.2205
92	Heidelbeere+F	B 505	63.7257	7.05619	24.1596
93	Heidelbeere+F	B 544	67.2021	13.331	23.1403
94	Heidelbeere+F	B 901	74.7787	21.2993	22.0686
95	Heidelbeere+F	blau 1	67.8115	22.9712	20.9666
96	Heidelbeere+F	grün 3	68.1034	9.586	24.1859
97	Heidelbeere+F	MTS 25	69.7434	20.3081	15.2394
98	Heidelbeere+F	MTS 38	63.8397	34.8022	19.6959
99	Heidelbeere+F	MTS 40	67.6643	8.77098	19.8395
100	Heidelbeere+F	MTS 44	76.9761	19.362	16.1259
101	Heidelbeere+F	MTS 61	73.7651	22.5218	18.2022
102	Heidelbeere+F	MTS 71	66.6948	10.3581	18.7064
103	Heidelbeere+F	PRD 31	58.9153	17.9661	25.1755
104	Heidelbeere+F	SB 125	68.8889	17.7805	20.2266
105	Heidelbeere+F	SB 126	66.6995	22.6796	20.5995
106	OPC_NoF	B1273	43.1038	9.80986	27.7031
107	OPC_NoF	B44	37.8943	6.94804	23.3908
108	OPC_NoF	B516	47.3818	16.0974	33.0743
109	OPC_NoF	B595	52.7006	23.6924	28.3632
110	OPC_NoF	B795	38.5525	15.3438	24.996
111	OPC_NoF	B898	43.6562	5.03197	27.9855
112	OPC_NoF	B900	38.3126	10.7578	32.5093
113	OPC_NoF	B951	55.2857	19.26	21.949
114	OPC_NoF	bAL41	46.8212	5.19982	21.7196
115	OPC_NoF	bAL58	47.7543	10.4672	26.1787
116	OPC_NoF	BB396	56.2676	6.88108	24.0204
117	OPC_NoF	Mb29	58.6777	10.5072	29.68
118	OPC_NoF	MTS46	48.1619	9.00774	24.7243
119	OPC_NoF	MTS48	53.3063	1.29383	25.1333
120	OPC_NoF	MTS92	53.6069	8.7967	25.2221
121	OPC+F	B495	77.0661	17.46	16.8466
122	OPC+F	B522	78.3789	28.7121	17.4174
123	OPC+F	B629	70.9842	20.5528	23.6843
124	OPC+F	BB460	77.1398	15.1464	16.9018
125	OPC+F	Mb16	78.1378	18.6445	16.8265
126	OPC+F	Mb27	72.8678	14.7114	15.8576
127	OPC+F	MTS 116	74.8042	22.8364	17.9498
128	OPC+F	MTS 121	70.2432	25.144	17.2317
129	OPC+F	MTS 122	79.4316	18.0118	13.8222
130	OPC+F	MTS 47	69.0759	19.2161	20.2024
131	OPC+F	MTS 49	76.3053	18.6357	16.031
132	OPC+F	MTS 64	77.5984	20.759	16.5364
133	OPC+F	PLTS 4	68.0205	36.0372	32.5241
134	OPC+F	PRD 29	67.6905	11.7073	23.307
135	OPC+F	SB124	73.258	18.4485	22.9285
	The deleted values, as described in the manuscript, are highlighted in yellow.
